# Supplementary material for: FA2H Exhibits Tumor Suppressive Roles on Breast Cancers via Cancer Stemness Control
Source: Front Oncol. 2019 Oct 24;9:1089. doi: 10.3389/fonc.2019.01089 (PMC6821679; doi:10.3389/fonc.2019.01089)
Supplement: Supplementary file 1 [file Table_1.XLS]

## Sheet: TableS1
Table S1. Descriptions on cell lines used in this study. The subtyping and cultivation condition are described for each cell line.
Subtyping	Cell lines	Cultivation condition
Luminal A	MCF7	DMEM, 10%FBS
	T47D	DMEM, 10%FBS
Luminal B	BT474	DMEM, 20%FBS
	MDAMB361	DMEM, 20%FBS
Her2 Positive	SKBR3	RPMI, 10%FBS
	MDAMB453	L15, 10%FBS, 10μg/ml Insulin
Triple Negative	SUM159PT	F12, 5%FBS, 10mM HEPES, 5μg/ml Insulin, 1μg/ml Hydrocortinsone
	MDAMB231	DMEM, 10%FBS
	HCC1937	RPMI, 10%FBS
	SUM149PT	F12, 5%FBS, 10mM HEPES, 5μg/ml Insulin, 1μg/ml Hydrocortinsone
	SUM1315MO2	F12, 5%FBS, 10mM HEPES, 5μg/ml Insulin, 1μg/ml Hydrocortinsone
	MDAMB436	L15, 10%FBS, 10μg/ml Insulin

## Sheet: TableS2
Table S2. Primers designed for each candidate gene and used in qRT-PCR.
Name	Sequence (5’ →3’)	Tm(℃)	Location
GAPDH	F-CCCACTCCTCCACCTTTGAC	64	403-422
	R-ATGAGGTCCACCACCCTGTT	62	478-459
ALOX15B	F-CTACAGGCTGGCTCTGCTTT	61.1	672-691
	R-GGATCAGGACAGGGTTGAGA	60.1	870-851
IL2RG	F-GTGCAGCCACTATCTATTCTCTG	62.4	551-571
	R-GTGAAGTGTTAGGTTCTCTGGAG	62.8	696-676
FA2H	F-GTACGATGAGTGGGTTCACCA	61.5	420-440
	R-GATGGGGACACTGTACCAGAC	61.5	522-502
TNNC1	F-TGGTTCGGTGCATGAAGGAC	62.4	242-261
	R-GTCGATGTAGCCATCAGCATT	60.2	339-319
ALDH2	F-ATGGCAAGCCCTATGTCATCT	61	380-400
	R-CCGTGGTACTTATCAGCCCA	61	473-454
ENPP2	F-TGTGGCACACACTCTCCCTA	62.4	583-602
	R-TCGCCCTCGCAGATGAAAAG	62.6	741-722
ITPR1	F-ATTGCTGGGGACCGTAATCC	61.7	327-346
	R-TCCAATGTGACTCTCATGGCA	61.1	455-435
KCNMA1	F-TCTTTGCTCTCAGCATCGGTG	62.4	583-602
	R-CCGCAAGCCGAAGTAGAGAAG	62.6	741-722
S100A8	F-GCATGGAAATTCCCCTTTATC	59.6	233-253
	R-CAGCTGTCTTTCAGAAGACCTG	59.2	327-348
SERPINE1	F-TAGACCGATTATTGACCGACCT	60.1	462-483
	R-GTTTGCCACGAGAATCAAATCC	60.1	571-550
TGFBR2	F-GTAGCTCTGATGAGTGCAATGAC	60.9	662-682
	R-CAGATATGGCAACTCCCAGTG	60.7	780-758
TNC	F-AGGGCAAGTGCGTAAATGGAG	62.7	683-703
	R-TGGGCAGATTTCACGGCTG	62.6	759-741
WFDC2	F-CTCTCCTCACTGCTCAGCCT	64	419-438
	R-AGTGTCCTGGCCAGATGAAA	62	533-552

## Sheet: TableS3
Table S3. The siRNAs designed for silencing FA2H.
siRNA name	Forward strand	Reverse strand
siRNA-1	5’-GAUUUGGUAUCAGCACUAATT-3’	5’-UUAGUGCUGAUACCAAAUCCT-3’
siRNA-2	5’-GCUAUUACCUCAUCAUGCUTT-3’	5’-AGCAUGAUGAGGUAAUAGCTG-3’
siRNA-3	5’-CGACUCUUCACGUCAUUUATT-3’	5’-UAAAUGACGUGAAGAGUCGGA-3’
negative control	5’-UUCUCCGAACGUGUCACGUdTdT-3’	5’-ACGUGACACGUUCGGAGAAdTdT-3’

## Sheet: TableS4
Table S4. Genes differentially expressed between cancer stem and non-stem cell subpopulations and overlapping between SUM149PT and HCC1937 cells. Log2FC and p-val are short for log2 fold change and p values in SUM149PT and HCC1937 cells, respectively; SUM159PT quantile shows the quantile each gene is located among the expression of all genes in SUM159PT.
Gene name	SUM149PT		HCC1937		Regulatory direction on CSCs		SUM159PT quantile
	log2FC	p-val	log2FC	p-val	SUM149PT	HCC1937
ACE2	-4.22503	2.06529e-08	-3.69278	1.75e-34	Down	Down	<25%
GJA5	-6.92309	3.50158e-29	-2.66959	5.59e-48	Down	Down	<25%
PADI2	-4.79073	0	-3.02757	1.85e-38	Down	Down	<25%
SLC28A3	-3.70873	2.18509e-23	-2.26233	2.33e-107	Down	Down	<25%
SCGB1A1	-3.78784	0.00113879	-6.81823	1.1e-09	Down	Down	<25%
FUT3	-3.31205	2.71465e-172	-3.02318	8.19e-142	Down	Down	<25%
INHBB	-4.26887	1.11779e-24	-2.65422	1.93e-15	Down	Down	<25%
AGR2	-5.48422	3.27596e-42	-3.59966	6.81e-16	Down	Down	<25%
DUOX2	-1.61024	0.000332668	-1.18866	0.00179865	Down	Down	<25%
CBLC	-4.65819	1.23336e-198	-2.0684	2.06e-85	Down	Down	<25%
RGCC	-2.59887	2.94562e-75	-2.06156	2.04e-05	Down	Down	<25%
PIGR	-4.99135	3.33639e-94	-4.54925	7.38e-29	Down	Down	<25%
FA2H	-2.53158	2.00285e-16	-1.08137	5.3e-20	Down	Down	<25%
PCSK5	-4.36088	4.71654e-143	-2.24093	3.35e-06	Down	Down	<25%
SOX9	-1.99436	5.96911e-173	-1.22277	2.48e-49	Down	Down	<25%
DSP	-2.60191	0	-1.67931	4.01e-36	Down	Down	<25%
TRPV4	-3.44481	4.48872e-122	-1.51361	2.62e-22	Down	Down	<25%
IL1RN	-4.79345	0	-2.439	5.58e-22	Down	Down	<25%
SLC5A1	-2.85995	1.65034e-05	-3.66751	1.07e-90	Down	Down	<25%
ABCA4	-2.85361	5.44012e-41	-1.28343	0.000115697	Down	Down	<25%
NTF4	-2.79929	1.90036e-20	-2.15051	4.19e-15	Down	Down	<25%
PTGIS	-5.33285	9.87705e-22	-1.32208	0.000274663	Down	Down	<25%
OCLN	-2.94645	1.90204e-14	-2.07987	6.72e-18	Down	Down	<25%
CSGALNACT1	-4.99248	0	-1.77072	4.73e-49	Down	Down	<25%
ENTPD8	-5.14245	1.21459e-19	-1.49712	0.00687087	Down	Down	<25%
YBX2	-4.54338	1.53038e-50	-2.0119	7.65e-18	Down	Down	<25%
GATM	-4.32674	3.31899e-62	-1.58521	0.00122803	Down	Down	<25%
CDH1	-4.44631	0	-2.28631	4.45e-201	Down	Down	<25%
IL2RG	-2.57708	0.000859378	-1.70115	4.77e-11	Down	Down	<25%
RAB25	-4.04572	2.73152e-239	-2.67014	1e-169	Down	Down	<25%
SYNE4	-4.46529	5.11847e-219	-1.74758	9.81e-34	Down	Down	<25%
RAB17	-4.33429	3.41796e-50	-2.00112	8.46e-19	Down	Down	<25%
FGFR2	-4.65653	3.9685e-09	-1.61252	2.25e-18	Down	Down	<25%
TNNC1	-2.56757	0.00606865	-2.06776	9.37e-07	Down	Down	<25%
DIO3	-4.60619	2.38481e-13	-2.35381	3.87e-05	Down	Down	<25%
PKP2	-3.01349	4.39916e-117	-1.3226	2.83e-51	Down	Down	<25%
DMTN	-4.61046	3.14526e-46	-1.84537	1.82e-10	Down	Down	<25%
ABCA12	-5.07049	1.57246e-160	-2.89169	2.27e-17	Down	Down	<25%
PTGS2	-2.23782	0	-1.33227	1.49e-36	Down	Down	<25%
ALOX15B	-7.38308	1.2819e-27	-2.02597	3.17e-19	Down	Down	<25%
ESR1	-3.83158	1.66018e-30	-2.15868	6.6e-37	Down	Down	<25%
DUOX1	-3.04695	1.07651e-26	-1.06022	1.96e-07	Down	Down	<25%
TNFRSF11B	-5.04259	0	-1.27655	2e-38	Down	Down	<25%
DHDH	-3.60418	1.57712e-40	-1.88704	3.96e-17	Down	Down	<25%
BCL2L14	-2.51027	2.84544e-07	-5.32525	7.08e-07	Down	Down	<25%
LRAT	-5.25984	1.6569e-22	-1.24834	8.94e-15	Down	Down	<25%
S100A7	-4.80985	1.48009e-146	-4.4115	5.06e-35	Down	Down	<25%
ESPN	-4.26265	6.2909e-53	-2.67972	8.39e-62	Down	Down	<25%
OVOL1	-4.55021	0	-2.98478	2.4e-123	Down	Down	<25%
CCDC64	-4.5865	0	-2.76291	4.4e-147	Down	Down	<25%
HCAR2	-1.4333	1.52168e-22	-2.29729	1.11e-22	Down	Down	<25%
CASP14	-4.76496	0	-2.24038	7.23e-31	Down	Down	<25%
FBP1	-4.898	1.94202e-120	-1.44283	5.84e-50	Down	Down	<25%
S100A14	-4.36888	1.87857e-205	-2.49551	1.74e-89	Down	Down	<25%
PROM2	-4.02664	0	-2.26779	5.83e-166	Down	Down	<25%
CALB1	-3.88383	3.51369e-10	-1.25438	2.45e-27	Down	Down	<25%
ALOX12B	-3.96173	9.65566e-27	-1.87134	2.49e-11	Down	Down	<25%
IL36RN	-5.80823	1.38928e-10	-2.6585	0.00497304	Down	Down	<25%
PTAFR	-4.29855	0	-2.36784	1.42e-86	Down	Down	<25%
WNT6	-3.86725	2.37245e-50	-1.1628	0.00118976	Down	Down	<25%
SERPINB7	-4.96172	0	-1.09402	3.47e-22	Down	Down	<25%
MPP7	-1.8851	3.09551e-73	-1.33752	3.71e-09	Down	Down	<25%
TACSTD2	-4.5802	2.1491e-146	-3.02493	2.07e-84	Down	Down	<25%
ALDH3B2	-5.21325	0	-4.20946	2.01e-30	Down	Down	<25%
BMP4	-3.78576	7.46554e-128	-1.29911	5.42e-12	Down	Down	25-50%
ALDH5A1	-3.56516	2.14706e-158	-1.32669	1.18e-25	Down	Down	25-50%
GFI1	-1.40277	6.65541e-08	-1.64667	3e-08	Down	Down	25-50%
ATP6V1B1	-2.61216	1.09055e-127	-3.70832	8.93e-42	Down	Down	25-50%
FAAH2	-1.98139	4.75764e-13	-2.1649	8.14e-06	Down	Down	25-50%
FAAH	-2.76438	1.13285e-65	-1.35132	3.21e-21	Down	Down	25-50%
WFDC2	-4.92552	0	-2.71219	2.43e-31	Down	Down	25-50%
SLC4A11	-2.73718	6.46495e-88	-1.15976	6.85e-46	Down	Down	25-50%
PEX11G	-3.55456	1.18823e-33	-1.19225	4.34e-07	Down	Down	25-50%
EDN1	-3.42337	2.11658e-231	-1.60324	8.35e-15	Down	Down	25-50%
NMB	-3.48619	1.62843e-149	-1.9826	2.46e-23	Down	Down	25-50%
INHA	-3.09976	1.82583e-38	-1.40475	0.00788401	Down	Down	25-50%
SLC27A2	-2.12686	4.15051e-40	-2.56137	6.17e-32	Down	Down	25-50%
FOXA1	-2.12711	1.20504e-72	-1.34689	1.9e-24	Down	Down	25-50%
SYBU	-3.01797	4.63548e-33	-2.8089	4.27e-10	Down	Down	25-50%
SERPINB5	-1.59481	1.2182e-148	-1.37433	9.55e-45	Down	Down	25-50%
PTDSS2	1.22343	1.40016e-08	1.02207	0.000544357	Up	Up	50-75%
TBXAS1	2.95109	9.69217e-17	1.95867	0.000275318	Up	Up	50-75%
MYLK	1.78272	1.67132e-40	1.74645	1.35e-24	Up	Up	50-75%
FOXF1	3.35996	2.03014e-302	2.3492	5.64e-18	Up	Up	50-75%
ABCC2	1.38311	1.88591e-19	1.10672	5.75e-15	Up	Up	50-75%
HSD17B11	1.39976	8.92345e-17	1.47531	5.54e-11	Up	Up	50-75%
NCR3LG1	1.82712	1.1775e-54	1.22709	0.00817331	Up	Up	50-75%
SMAD6	1.41408	1.48516e-28	1.68609	4.03e-08	Up	Up	50-75%
ITGA7	1.23312	4.86952e-09	1.1467	7.45e-07	Up	Up	50-75%
FOXC2	3.43345	1.4497e-169	1.26279	0.000139535	Up	Up	50-75%
ENPP2	2.70533	1.89049e-26	2.26302	2.52e-55	Up	Up	50-75%
FMN2	2.8802	2.68079e-121	2.11906	8.97e-09	Up	Up	50-75%
TBX2	2.44498	3.53736e-59	1.93144	3.25e-45	Up	Up	50-75%
ITGB3	3.13723	2.98443e-274	2.08813	7.49e-41	Up	Up	50-75%
ITPR1	1.41279	3.18422e-100	1.17407	1.51e-06	Up	Up	50-75%
IL6	1.00307	9.12597e-47	2.042	5.54e-102	Up	Up	50-75%
F2R	3.11591	3.68809e-291	1.2333	0.000207598	Up	Up	>75%
TGFBR2	2.27285	1.76527e-284	1.17833	4.4e-47	Up	Up	>75%
HEG1	1.86911	4.92708e-127	1.81137	5.14e-130	Up	Up	>75%
COL8A1	1.57325	3.13002e-89	1.04058	0.000204505	Up	Up	>75%
ST3GAL2	1.14596	1.33161e-59	1.03075	1.83e-21	Up	Up	>75%
KCNMA1	3.30494	1.25455e-136	2.03406	1.25e-15	Up	Up	>75%
SRGN	2.74444	3.33066e-181	2.47911	9.73e-105	Up	Up	>75%
SERPINE1	3.35575	0	1.79976	2.71e-133	Up	Up	>75%
FGFR1	1.89301	2.46411e-171	1.11898	2.88e-36	Up	Up	>75%
COL5A1	2.34988	0	1.28691	8.58e-23	Up	Up	>75%
HIPK2	2.04956	9.60756e-55	1.25564	8.01e-15	Up	Up	>75%
CDH13	2.71405	4.02173e-219	2.08598	1.67e-16	Up	Up	>75%
TNC	2.76888	0	1.3843	9.76e-49	Up	Up	>75%
PRKCA	2.74689	2.46768e-251	1.22536	2.21e-40	Up	Up	>75%
DKK3	3.19778	0	3.19688	3.86e-20	Up	Up	>75%
MMP2	1.29264	1.09107e-115	1.6237	3.35e-25	Up	Up	>75%

## Sheet: TableS5
Table S5. Genes differentially expressed between cancer stem and non-stem cell subpopulations in SUM149PT and HCC1937 cells but not in both. Log2FC and p-val are short for log2 fold change and p values in SUM149PT and HCC1937 cells, respectively.
Genes	log2FC	p-val	Regulatory direction on CSCs	Cell line
ABAT	-1.06273	5.34e-20	Down	HCC1937
ABCA1	1.38485	8.23e-14	Up	HCC1937
ABCC9	2.07141	8.36e-117	Up	HCC1937
ABHD11	-1.34102	5.76e-24	Down	HCC1937
ABI3BP	2.74684	2.03e-285	Up	HCC1937
ABLIM2	-1.21144	4.31e-07	Down	HCC1937
ABRACL	-1.07753	2.84e-07	Down	HCC1937
AC003102.3	-1.31225	5.8e-06	Down	HCC1937
ADAM12	2.32628	1.21e-63	Up	HCC1937
ADAM19	1.27129	4.03e-16	Up	HCC1937
ADAMTS10	1.68279	8.48e-19	Up	HCC1937
ADAMTS14	-1.01355	7.42e-06	Down	HCC1937
ADAMTS2	2.68536	1.37e-55	Up	HCC1937
ADAMTS4	1.92796	3.56e-17	Up	HCC1937
ADAMTSL1	2.60092	6.03e-32	Up	HCC1937
ADAP1	-1.659	1.39e-47	Down	HCC1937
ADD2	1.16776	2.21e-07	Up	HCC1937
AHRR	1.1205	1.17e-08	Up	HCC1937
AIF1L	-1.94193	7.87e-21	Down	HCC1937
AIFM3	-1.00661	0.000141785	Down	HCC1937
AIM1L	-1.31594	1.27e-41	Down	HCC1937
AKR1C1	1.53722	7.41e-49	Up	HCC1937
ALOX12P2	-1.27333	1.75e-09	Down	HCC1937
ALPP	-1.40915	6.2e-16	Down	HCC1937
ALS2CL	-1.82807	4.47e-72	Down	HCC1937
AMZ1	-1.06821	2.86e-10	Down	HCC1937
ANKRD22	-1.96058	3.21e-23	Down	HCC1937
ANO1	-2.28507	4.27e-41	Down	HCC1937
ANO9	-1.50156	8.15e-31	Down	HCC1937
ANTXR1	1.24145	8.96e-30	Up	HCC1937
ANTXR2	1.04277	3.08e-29	Up	HCC1937
ANXA3	-1.06229	9.53e-25	Down	HCC1937
ANXA8	-1.26146	4.58e-46	Down	HCC1937
ANXA8L1	-1.36336	9.53e-38	Down	HCC1937
ANXA9	-1.50059	6.95e-10	Down	HCC1937
AOX1	2.14096	4.26e-122	Up	HCC1937
AP1M2	-2.4409	1.73e-78	Down	HCC1937
AP1S3	-1.04239	2.64e-13	Down	HCC1937
APCDD1L	1.54019	5.79e-64	Up	HCC1937
APCDD1L-AS1	1.17631	1.25e-09	Up	HCC1937
APOBEC3B	-1.24737	1.5e-20	Down	HCC1937
AQP3	-2.02876	1e-44	Down	HCC1937
ARAP2	-1.18419	6.61e-22	Down	HCC1937
AREG	-1.46686	4.27e-46	Down	HCC1937
ARHGAP27	-1.25366	8.02e-19	Down	HCC1937
ARHGAP30	-1.70642	1.19e-15	Down	HCC1937
ARHGAP31	1.0035	5.31e-06	Up	HCC1937
ARHGAP40	-1.41202	3.64e-38	Down	HCC1937
ARHGDIB	-1.39008	5.76e-21	Down	HCC1937
ARHGEF16	-1.17083	2.69e-30	Down	HCC1937
ARHGEF34P	-1.19637	1.19e-05	Down	HCC1937
ARHGEF35	-1.64003	8.61e-20	Down	HCC1937
ARHGEF37	-1.84819	1.03e-63	Down	HCC1937
ARHGEF5	-1.24705	3.48e-20	Down	HCC1937
ARL10	1.13226	0.000236322	Up	HCC1937
ARL14	-1.64463	4.43e-08	Down	HCC1937
ARSB	1.47488	6.39e-11	Up	HCC1937
ARVCF	-1.03242	1.04e-15	Down	HCC1937
ATP2C2	-2.26695	4.14e-97	Down	HCC1937
ATP6V1C2	-1.26104	8.94e-10	Down	HCC1937
ATP8B2	1.30391	9.27e-42	Up	HCC1937
AXL	1.19032	3.23e-62	Up	HCC1937
B3GNT1	1.0329	9.8e-19	Up	HCC1937
B3GNT3	-2.13414	3.55e-60	Down	HCC1937
BAI2	1.40721	2.31e-11	Up	HCC1937
BARX2	-1.61403	1.9e-18	Down	HCC1937
BCAT1	1.51641	7.59e-12	Up	HCC1937
BCORL1	1.09609	6.51e-06	Up	HCC1937
BDKRB1	1.76935	8.84e-17	Up	HCC1937
BDNF	1.30032	1.8e-09	Up	HCC1937
BHLHE41	-2.37299	3.51e-47	Down	HCC1937
BIK	-1.67024	1.82e-16	Down	HCC1937
BLACAT1	-1.00971	2.88e-25	Down	HCC1937
BLMH	1.16205	3.58e-12	Up	HCC1937
BNC2	1.28764	4.6e-12	Up	HCC1937
BSPRY	-2.97846	1.08e-143	Down	HCC1937
BTBD11	-1.42768	3.62e-14	Down	HCC1937
BTG2	-1.22437	3.11e-22	Down	HCC1937
C15orf48	-1.19994	1.17e-25	Down	HCC1937
C1R	1.02522	9.35e-39	Up	HCC1937
C1orf106	-2.01308	2.24e-24	Down	HCC1937
C1orf116	-1.97627	4.04e-136	Down	HCC1937
C1orf172	-2.55757	1.06e-52	Down	HCC1937
C6orf132	-1.41659	2.25e-18	Down	HCC1937
CA12	1.5456	5.86e-37	Up	HCC1937
CALB2	-2.46567	2.06e-38	Down	HCC1937
CALML5	-1.69489	8.5e-40	Down	HCC1937
CAMKK1	1.08454	4.92e-08	Up	HCC1937
CAMSAP3	-1.42411	9.11e-45	Down	HCC1937
CAPN1	-1.01002	1e-46	Down	HCC1937
CAPN8	-3.01192	3.74e-127	Down	HCC1937
CARD11	-1.11867	1.03e-05	Down	HCC1937
CASP10	-1.04427	5.49e-11	Down	HCC1937
CCDC120	-1.19509	8.61e-09	Down	HCC1937
CCDC33	-1.93364	1.96e-21	Down	HCC1937
CCDC64B	-3.17441	6.98e-119	Down	HCC1937
CCDC88A	1.29407	1.7e-26	Up	HCC1937
CCL28	-3.45185	2.57e-121	Down	HCC1937
CD14	1.07512	7.42e-36	Up	HCC1937
CD24	-2.72657	4.49e-51	Down	HCC1937
CD74	-1.60723	2.81e-25	Down	HCC1937
CD9	-1.05607	5.77e-15	Down	HCC1937
CD99L2	1.61457	1.88e-70	Up	HCC1937
CDC42BPG	-2.08881	9.02e-27	Down	HCC1937
CDH11	1.03198	1.53e-20	Up	HCC1937
CDH2	1.81745	5.14e-112	Up	HCC1937
CDH3	-1.76471	1.32e-145	Down	HCC1937
CDS1	-2.53707	7.23e-119	Down	HCC1937
CEACAM1	-2.45313	8.88e-39	Down	HCC1937
CELSR2	-1.43917	5.51e-12	Down	HCC1937
CFL2	1.00612	6.64e-33	Up	HCC1937
CGN	-2.30439	1.47e-60	Down	HCC1937
CHD5	-1.14672	2.79e-05	Down	HCC1937
CHI3L1	1.00246	1.84e-18	Up	HCC1937
CHMP4C	-1.75409	1.07e-25	Down	HCC1937
CHRDL1	2.67412	7.14e-44	Up	HCC1937
CHRNB1	-1.12503	1.56e-19	Down	HCC1937
CLDN11	1.82225	2.8e-42	Up	HCC1937
CLDN23	-1.09235	1.78e-05	Down	HCC1937
CLDN3	-1.43451	5.89e-23	Down	HCC1937
CLDN4	-2.13791	9.94e-133	Down	HCC1937
CLDN7	-1.65759	2.86e-92	Down	HCC1937
CLDN9	-1.16661	1.45e-05	Down	HCC1937
CLEC2D	-1.31732	2.67e-08	Down	HCC1937
CMTM7	-1.32115	2.67e-40	Down	HCC1937
CMYA5	-2.66047	4.53e-24	Down	HCC1937
CNKSR1	-1.20887	2.78e-33	Down	HCC1937
CNTNAP1	1.40331	3.63e-29	Up	HCC1937
COBLL1	-1.16236	4.43e-18	Down	HCC1937
COL17A1	-1.54484	4.18e-56	Down	HCC1937
COL4A1	1.78356	1.61e-77	Up	HCC1937
COL4A2	1.59792	1.23e-87	Up	HCC1937
COMTD1	-1.32615	6.6e-07	Down	HCC1937
COX6B2	-1.0341	9.73e-08	Down	HCC1937
CPA4	1.22489	1.39e-09	Up	HCC1937
CPED1	1.86101	1.54e-24	Up	HCC1937
CPM	1.1082	4.17e-39	Up	HCC1937
CRABP2	-2.42254	1.96e-92	Down	HCC1937
CRB3	-2.12928	7.8e-30	Down	HCC1937
CREB3L1	2.35798	9.19e-51	Up	HCC1937
CSF1	1.06837	4.25e-36	Up	HCC1937
CSF3	2.02482	3.01e-24	Up	HCC1937
CSMD2	1.86574	4.99e-13	Up	HCC1937
CST6	-1.14379	5.71e-19	Down	HCC1937
CSTB	-1.20415	5.71e-14	Down	HCC1937
CTH	-1.06231	9.58e-09	Down	HCC1937
CTSH	-1.83058	1.41e-53	Down	HCC1937
CXCL1	1.74354	4.07e-14	Up	HCC1937
CXCL16	-2.03854	9.61e-120	Down	HCC1937
CXCL2	1.01848	1.66e-20	Up	HCC1937
CXCL3	1.78402	1.27e-38	Up	HCC1937
CXCL5	2.28916	3.77e-30	Up	HCC1937
CXCL6	2.42875	6.45e-69	Up	HCC1937
CYP1B1	2.30326	3.73e-73	Up	HCC1937
CYP26B1	1.06788	1.19e-05	Up	HCC1937
CYP4F11	-1.13522	9.07e-24	Down	HCC1937
CYP4F12	-1.30794	1.11e-08	Down	HCC1937
CYR61	1.04223	2.63e-53	Up	HCC1937
DAAM1	-1.2424	7.47e-11	Down	HCC1937
DAB2	2.1448	1.7e-83	Up	HCC1937
DAB2IP	-1.35365	5.79e-18	Down	HCC1937
DAPP1	-2.2702	1.63e-83	Down	HCC1937
DDIT4L	1.76009	1.74e-46	Up	HCC1937
DDR2	1.40198	2.41e-05	Up	HCC1937
DEF6	-1.19362	4.5e-10	Down	HCC1937
DENND1C	-1.98016	6.18e-33	Down	HCC1937
DENND2D	-1.16766	3.59e-20	Down	HCC1937
DENND5B	1.23682	2.12e-16	Up	HCC1937
DIO2	2.23509	9.63e-115	Up	HCC1937
DLC1	1.86891	1.98e-98	Up	HCC1937
DLG3	-1.08574	1.05e-29	Down	HCC1937
DNAH2	-1.10187	2.31e-06	Down	HCC1937
DNER	1.87634	4.65e-36	Up	HCC1937
DOCK4	1.32283	1.5e-13	Up	HCC1937
DPYSL2	1.03615	2.35e-21	Up	HCC1937
DSC2	-1.1411	1.35e-45	Down	HCC1937
DSG3	-2.42716	7.08e-134	Down	HCC1937
DTX4	-1.76063	1.27e-39	Down	HCC1937
DYNC2H1	1.32072	6.9e-07	Up	HCC1937
DYRK3	1.43273	4.11e-23	Up	HCC1937
EBI3	1.19778	3.02e-06	Up	HCC1937
EFCAB4A	-1.59663	2.53e-22	Down	HCC1937
EFEMP1	1.46791	2.24e-30	Up	HCC1937
EFNA1	-1.05136	5.88e-24	Down	HCC1937
EHD3	1.26299	9.45e-05	Up	HCC1937
ELF3	-2.32337	1.24e-95	Down	HCC1937
ELMO3	-1.82521	3.85e-78	Down	HCC1937
EML1	1.12252	7.53e-07	Up	HCC1937
EMP1	-1.02235	3.48e-49	Down	HCC1937
EMP2	-1.01517	2.84e-23	Down	HCC1937
EMP3	1.51046	3.62e-31	Up	HCC1937
EMR2	1.11434	6.63e-10	Up	HCC1937
ENDOD1	-1.09522	6.33e-19	Down	HCC1937
ENPP5	-1.8574	3.94e-20	Down	HCC1937
ENTPD2	-1.72045	2.61e-15	Down	HCC1937
EPB41L1	-1.45249	3.42e-57	Down	HCC1937
EPB41L4B	-1.36498	7.55e-42	Down	HCC1937
EPCAM	-2.2224	4.56e-27	Down	HCC1937
EPGN	1.64531	1.97e-58	Up	HCC1937
EPHA1	-2.55972	2.22e-74	Down	HCC1937
EPHB3	-2.18987	7.85e-83	Down	HCC1937
EPPK1	-1.54729	3.68e-09	Down	HCC1937
EPS8L1	-2.09513	6.54e-65	Down	HCC1937
EPS8L2	-1.15678	5.94e-44	Down	HCC1937
ERBB3	-1.17924	9.16e-44	Down	HCC1937
EREG	1.47037	3.18e-90	Up	HCC1937
ERMP1	-1.21633	3.49e-42	Down	HCC1937
ESM1	2.66429	1.45e-56	Up	HCC1937
ESRP1	-2.22508	3.01e-118	Down	HCC1937
ESRP2	-1.24152	6.03e-39	Down	HCC1937
ETV1	1.45101	2.4e-15	Up	HCC1937
EVC	1.12339	2.53e-05	Up	HCC1937
EVPL	-1.11104	2.57e-12	Down	HCC1937
F12	-1.10709	4.48e-05	Down	HCC1937
F2RL1	-1.60718	2.9e-34	Down	HCC1937
FAM102B	1.0635	1.35e-15	Up	HCC1937
FAM110A	-1.02189	2.99e-20	Down	HCC1937
FAM110C	-1.3302	6.08e-21	Down	HCC1937
FAM126A	1.29312	9.79e-46	Up	HCC1937
FAM129A	1.04221	1.02e-16	Up	HCC1937
FAM134B	-2.31565	1.83e-15	Down	HCC1937
FAM160A1	-1.12766	3.93e-23	Down	HCC1937
FAM167A	1.57017	1.69e-18	Up	HCC1937
FAM174B	-1.51553	6.59e-13	Down	HCC1937
FAM83A-AS1	-1.11954	2.07e-07	Down	HCC1937
FAM83B	-1.3954	4.47e-50	Down	HCC1937
FAP	1.64928	5.28e-16	Up	HCC1937
FBLN1	-1.02682	4.25e-41	Down	HCC1937
FBLN2	1.01025	1.14e-46	Up	HCC1937
FBN1	1.86932	1.37e-37	Up	HCC1937
FBXO2	-1.30373	3.32e-29	Down	HCC1937
FBXO6	-1.45372	5.86e-10	Down	HCC1937
FER1L4	-1.02962	6.4e-13	Down	HCC1937
FGD4	-1.31383	1.8e-20	Down	HCC1937
FGF1	1.71068	2.68e-27	Up	HCC1937
FGF2	1.24122	1.14e-70	Up	HCC1937
FLNC	1.17544	5.81e-10	Up	HCC1937
FMNL3	1.47443	3.47e-07	Up	HCC1937
FN1	1.18201	7.21e-33	Up	HCC1937
FNDC4	1.66327	8.56e-18	Up	HCC1937
FNIP2	1.10608	3.11e-05	Up	HCC1937
FOXQ1	-1.10287	1.34e-24	Down	HCC1937
FRMD4A	1.05329	6.34e-12	Up	HCC1937
FRMD4B	-1.21582	4.44e-24	Down	HCC1937
FRMD5	-1.0139	0.000177497	Down	HCC1937
FRRS1	-1.0026	0.000334846	Down	HCC1937
FSTL1	1.57107	2.44e-115	Up	HCC1937
FUCA1	-1.69816	6.68e-10	Down	HCC1937
FUT1	-1.84402	1.08e-27	Down	HCC1937
FXYD3	-3.04415	9.44e-100	Down	HCC1937
FZD4	1.00279	8.4e-16	Up	HCC1937
FZD6	-1.25237	6.76e-15	Down	HCC1937
FZD8	1.62942	8.17e-52	Up	HCC1937
G0S2	1.17136	8.09e-21	Up	HCC1937
GAB1	-1.16624	2.78e-30	Down	HCC1937
GAB2	-1.21329	4.68e-06	Down	HCC1937
GALNT3	-2.617	1.77e-121	Down	HCC1937
GATA3	-1.64298	1.87e-55	Down	HCC1937
GATS	-1.11515	1.69e-06	Down	HCC1937
GCKR	1.65898	1.45e-14	Up	HCC1937
GFRA1	1.95979	1.45e-43	Up	HCC1937
GJB3	-1.68674	5.67e-78	Down	HCC1937
GJB4	-2.22466	4.05e-79	Down	HCC1937
GJB5	-1.3063	5.48e-26	Down	HCC1937
GLCCI1	-1.08157	5.3e-12	Down	HCC1937
GOLGA2P5	-1.10645	4.72e-10	Down	HCC1937
GPR110	-2.04928	3.12e-79	Down	HCC1937
GPR161	1.17959	6.12e-14	Up	HCC1937
GPR87	-2.45641	1.05e-73	Down	HCC1937
GPRC5A	-1.47933	1.82e-21	Down	HCC1937
GPRIN2	-1.16135	0.000333395	Down	HCC1937
GRAMD2	-2.42508	6.21e-80	Down	HCC1937
GRB10	1.27585	1.5e-35	Up	HCC1937
GRB7	-1.66778	2.22e-74	Down	HCC1937
GRHL1	-2.34611	5.46e-83	Down	HCC1937
GRHL2	-2.5657	1.14e-112	Down	HCC1937
GSN	-1.23086	8.69e-59	Down	HCC1937
GSTA4	1.14853	3.44e-06	Up	HCC1937
GYLTL1B	-1.19679	1.36e-16	Down	HCC1937
HAP1	-1.58475	4.82e-13	Down	HCC1937
HAS3	-1.61008	6.16e-95	Down	HCC1937
HCAR1	-2.16537	1.73e-26	Down	HCC1937
HID1	-1.79445	1.21e-63	Down	HCC1937
HIGD1A	-1.15466	1.41e-14	Down	HCC1937
HOOK1	-2.3356	3.16e-47	Down	HCC1937
HR	-1.26225	2.38e-30	Down	HCC1937
HSH2D	-2.55362	2.97e-57	Down	HCC1937
HTRA1	1.71646	1.1e-44	Up	HCC1937
IFI30	-1.02755	2.29e-22	Down	HCC1937
IFNLR1	-1.2773	4.49e-12	Down	HCC1937
IGFBP4	1.46046	3.74e-33	Up	HCC1937
IGFN1	2.66347	7.46e-52	Up	HCC1937
IGSF9	-1.60424	7.94e-17	Down	HCC1937
IKBIP	1.43614	8.75e-39	Up	HCC1937
IL13RA2	1.29208	1.08e-26	Up	HCC1937
IL1B	1.49507	6.43e-52	Up	HCC1937
IL1R2	-1.86611	8.52e-17	Down	HCC1937
IL24	2.21267	1.04e-27	Up	HCC1937
IL7R	1.09178	1.27e-27	Up	HCC1937
IL8	1.21999	1.02e-49	Up	HCC1937
INADL	-1.5066	4.75e-60	Down	HCC1937
INSIG1	1.02445	9.34e-40	Up	HCC1937
IRF5	-2.11001	4.4e-29	Down	HCC1937
IRF6	-1.98128	3.1e-150	Down	HCC1937
ITGA5	1.06897	3.51e-52	Up	HCC1937
ITGB4	-1.31906	7.29e-22	Down	HCC1937
ITGB6	-2.1879	1.68e-90	Down	HCC1937
ITGB8	-1.40163	2.03e-22	Down	HCC1937
ITPKC	-1.30399	9.28e-34	Down	HCC1937
JPH1	-1.59959	8.25e-11	Down	HCC1937
JUP	-1.31795	1.31e-53	Down	HCC1937
KCNQ5	1.19673	7.47e-15	Up	HCC1937
KCNS1	-1.19593	5.08e-09	Down	HCC1937
KDELC1	1.25089	2.55e-26	Up	HCC1937
KDELC2	1.82731	7e-23	Up	HCC1937
KIAA0040	-1.69639	4.65e-31	Down	HCC1937
KIAA1199	1.00484	0.000246104	Up	HCC1937
KIAA1522	-1.23544	1.06e-13	Down	HCC1937
KIRREL	1.10832	9.58e-26	Up	HCC1937
KLHDC7B	-1.19371	8.48e-19	Down	HCC1937
KLK10	-2.6675	7.25e-256	Down	HCC1937
KLK5	-2.9562	1.53e-107	Down	HCC1937
KLK6	-2.58662	1.07e-136	Down	HCC1937
KLK7	-3.44889	2.6e-114	Down	HCC1937
KLK8	-3.45674	1.15e-50	Down	HCC1937
KLK9	-2.85606	2.34e-116	Down	HCC1937
KLRG2	-1.56368	5.4e-12	Down	HCC1937
KNDC1	-1.07552	6.52e-07	Down	HCC1937
KREMEN2	-1.24708	4.26e-09	Down	HCC1937
KRT15	-2.97334	3.09e-168	Down	HCC1937
KRT16	-1.62206	5.71e-117	Down	HCC1937
KRT17	-1.13003	1.59e-60	Down	HCC1937
KRT18	-1.40674	1.2e-35	Down	HCC1937
KRT18P11	-1.39245	3.94e-10	Down	HCC1937
KRT18P17	-1.35269	2.42e-12	Down	HCC1937
KRT18P29	-1.31627	8.43e-16	Down	HCC1937
KRT5	-1.2895	1.68e-46	Down	HCC1937
KRT6A	-2.37716	5.69e-54	Down	HCC1937
KRT6B	-2.41828	1.11e-50	Down	HCC1937
KRT8	-1.2923	7.27e-82	Down	HCC1937
KRT81	-1.34623	3.74e-57	Down	HCC1937
KRT8P10	-1.26251	3.09e-19	Down	HCC1937
KRT8P3	-1.31761	8.37e-63	Down	HCC1937
KRT8P32	-1.14191	4.22e-14	Down	HCC1937
KRT8P33	-1.20398	8.72e-33	Down	HCC1937
KRT8P45	-1.21307	9.46e-27	Down	HCC1937
LAD1	-2.13223	8.81e-133	Down	HCC1937
LAMA3	-1.83864	2.84e-145	Down	HCC1937
LAMC3	1.20823	0.00096347	Up	HCC1937
LCN2	-2.25455	8.14e-53	Down	HCC1937
LCP1	-1.37669	2.2e-29	Down	HCC1937
LEMD1	-1.22557	1.15e-09	Down	HCC1937
LGALS9	-2.02868	4.76e-28	Down	HCC1937
LHFP	1.29289	2.57e-17	Up	HCC1937
LIFR	1.41776	6.82e-13	Up	HCC1937
LIMS2	1.75495	1.37e-18	Up	HCC1937
LINC00514	-2.25625	7e-42	Down	HCC1937
LIPH	-1.67549	1.5e-43	Down	HCC1937
LIX1L	2.2305	3.5e-33	Up	HCC1937
LLGL2	-2.21405	3.28e-169	Down	HCC1937
LMO4	1.12248	1.09e-36	Up	HCC1937
LMTK3	-1.40602	2.17e-14	Down	HCC1937
LOC100506411	-1.02473	9.85e-05	Down	HCC1937
LOC100862671	-1.15323	1.12e-24	Down	HCC1937
LOC100996760	-1.48742	4.66e-08	Down	HCC1937
LOC101927841	1.38661	1.16e-14	Up	HCC1937
LOC101928262	-1.05016	5.44e-16	Down	HCC1937
LOC101929500	1.03688	5.29e-06	Up	HCC1937
LOC101929613	-2.55987	9.33e-81	Down	HCC1937
LOC353194	-2.9452	9.91e-226	Down	HCC1937
LOC503540	-1.04281	1.53e-10	Down	HCC1937
LOC728975	-1.0676	1.7e-08	Down	HCC1937
LOC730101	1.14424	1.57e-07	Up	HCC1937
LOX	1.84763	1.14e-31	Up	HCC1937
LOXL2	1.09962	1.53e-50	Up	HCC1937
LPAR5	-1.24189	4.36e-17	Down	HCC1937
LPHN2	1.31635	9.93e-45	Up	HCC1937
LRG1	-2.41453	1.88e-70	Down	HCC1937
LRIG1	1.11794	6.29e-40	Up	HCC1937
LRRC1	-1.11451	1.01e-22	Down	HCC1937
LRRC8B	-1.15495	5.4e-08	Down	HCC1937
LSR	-1.89268	2.12e-136	Down	HCC1937
LXN	-1.07797	1.57e-07	Down	HCC1937
LYN	-1.02996	1.37e-34	Down	HCC1937
MACC1	-2.49445	3.16e-49	Down	HCC1937
MAL	-1.02619	5.72e-28	Down	HCC1937
MAL2	-2.04954	4.25e-70	Down	HCC1937
MALL	-1.44246	3.26e-15	Down	HCC1937
MAMLD1	1.01626	4.71e-05	Up	HCC1937
MAP3K1	-1.16379	8e-29	Down	HCC1937
MAP3K12	1.07262	1.34e-12	Up	HCC1937
MAP3K8	-1.02071	3.29e-29	Down	HCC1937
MAP7	-2.16935	8.74e-61	Down	HCC1937
MARCO	-1.77759	6.95e-17	Down	HCC1937
MARVELD3	-2.19304	1.07e-31	Down	HCC1937
MBOAT1	-1.08104	7.62e-08	Down	HCC1937
MCAM	1.76791	3.96e-25	Up	HCC1937
MCF2L	-1.73674	4.47e-18	Down	HCC1937
MDFI	-1.90259	1.23e-30	Down	HCC1937
MFNG	-1.2019	5.93e-12	Down	HCC1937
MFSD6	-1.28219	2.18e-22	Down	HCC1937
MGST2	-1.31272	1.08e-08	Down	HCC1937
MICALCL	-1.66944	7.09e-17	Down	HCC1937
MILR1	1.42555	5.8e-10	Up	HCC1937
MIR205HG	-2.15583	1.15e-65	Down	HCC1937
MIR600HG	-1.46144	6.96e-10	Down	HCC1937
MIR614	-1.73787	7.27e-24	Down	HCC1937
MISP	-1.39006	2.37e-52	Down	HCC1937
MMP16	1.60053	1.16e-17	Up	HCC1937
MPZL2	-2.46195	7.59e-43	Down	HCC1937
MPZL3	-1.8058	5.91e-43	Down	HCC1937
MRC2	1.59348	1.3e-62	Up	HCC1937
MREG	-1.12622	3.33e-17	Down	HCC1937
MSRB3	2.1913	1.31e-51	Up	HCC1937
MST1R	-1.04724	1.89e-40	Down	HCC1937
MTHFD2L	1.37229	1.76e-07	Up	HCC1937
MTSS1	1.27185	1.38e-34	Up	HCC1937
MUC1	-1.38928	2.24e-30	Down	HCC1937
MUC16	-2.39499	1.32e-07	Down	HCC1937
MX1	-1.19298	1.99e-29	Down	HCC1937
MYH14	-1.3996	2.76e-08	Down	HCC1937
MYO1B	-1.17579	2.41e-48	Down	HCC1937
MYO1D	-1.83693	1.37e-87	Down	HCC1937
MYO5B	-2.67038	8.92e-93	Down	HCC1937
MYO5C	-1.36063	3.56e-47	Down	HCC1937
MYO6	-1.52344	2.85e-52	Down	HCC1937
NAT1	-1.09964	4.76e-06	Down	HCC1937
NCF2	-1.62913	5.62e-55	Down	HCC1937
NCK2	-1.47781	1.43e-36	Down	HCC1937
NEDD9	-2.24097	4.11e-87	Down	HCC1937
NEURL1	-1.57934	1.05e-56	Down	HCC1937
NEURL3	-2.44875	7.28e-23	Down	HCC1937
NFASC	1.85543	1.35e-20	Up	HCC1937
NFATC2	-1.05723	5.4e-07	Down	HCC1937
NFATC4	-1.04613	3.46e-05	Down	HCC1937
NID1	2.44155	5.49e-50	Up	HCC1937
NIPAL2	-1.06776	3.01e-07	Down	HCC1937
NKX6-1	1.05747	2.93e-05	Up	HCC1937
NOXA1	-1.52232	3.16e-20	Down	HCC1937
NPR3	1.90502	1.66e-37	Up	HCC1937
NRARP	-1.054	4.52e-13	Down	HCC1937
NRP1	1.37983	2.71e-72	Up	HCC1937
NRP2	-1.82427	2.62e-36	Down	HCC1937
NT5E	1.52353	1.54e-40	Up	HCC1937
NXF3	1.24399	7.59e-08	Up	HCC1937
OAS1	-1.29909	4.39e-16	Down	HCC1937
OAS2	-1.35102	4.21e-18	Down	HCC1937
OGFRL1	1.14757	6e-29	Up	HCC1937
OSBPL6	2.00016	2.12e-36	Up	HCC1937
PACSIN1	-1.80705	1.86e-27	Down	HCC1937
PADI1	-2.61921	5.03e-52	Down	HCC1937
PAK6	-1.77235	4.88e-26	Down	HCC1937
PALM	1.22154	0.000289305	Up	HCC1937
PARD6B	-1.07277	3.54e-11	Down	HCC1937
PARM1	-1.51158	1.74e-46	Down	HCC1937
PBX1	1.05981	5.2e-11	Up	HCC1937
PCDH1	-1.27973	1.68e-46	Down	HCC1937
PCDHGA1	1.08517	2.3e-06	Up	HCC1937
PCSK9	1.5276	4.59e-38	Up	HCC1937
PDE4A	1.53272	0.000119995	Up	HCC1937
PERM1	-1.37254	1.2e-07	Down	HCC1937
PERP	-1.74677	2.65e-52	Down	HCC1937
PI3	-1.48681	2.21e-68	Down	HCC1937
PIK3IP1	-1.59832	6.74e-20	Down	HCC1937
PKD1L2	-1.98926	1.6e-21	Down	HCC1937
PKIG	1.15077	3.51e-14	Up	HCC1937
PKP3	-1.25237	1.39e-47	Down	HCC1937
PLA2G4E	-2.75624	9.84e-74	Down	HCC1937
PLAT	1.25528	3.33e-48	Up	HCC1937
PLEKHA7	-1.32995	2.28e-14	Down	HCC1937
PLEKHG3	-1.15483	2.69e-22	Down	HCC1937
PLEKHG6	-2.00892	6.27e-58	Down	HCC1937
PLEKHO2	1.0246	6.33e-12	Up	HCC1937
PLIN2	1.01497	2.11e-34	Up	HCC1937
PLIN4	-1.08532	0.000146867	Down	HCC1937
PLOD2	1.03023	1.8e-48	Up	HCC1937
PLXNB1	-1.5526	2.14e-24	Down	HCC1937
PMEL	-1.03817	2.29e-05	Down	HCC1937
PODXL	1.03867	3.58e-50	Up	HCC1937
POU2F2	1.19591	2.19e-07	Up	HCC1937
PPL	-1.1843	4.32e-24	Down	HCC1937
PPP1R14A	1.61483	2.3e-10	Up	HCC1937
PPP1R14C	-2.68259	6.16e-59	Down	HCC1937
PPP1R3C	1.28386	1.27e-12	Up	HCC1937
PREX1	1.15145	1.48e-12	Up	HCC1937
PRKACB	1.01392	2.11e-05	Up	HCC1937
PRKD1	1.407	9.53e-18	Up	HCC1937
PRR15	-1.39371	3.71e-09	Down	HCC1937
PRR5	-1.34289	5.76e-14	Down	HCC1937
PRRG2	-1.40466	8.9e-09	Down	HCC1937
PRRG4	-1.81351	1.59e-48	Down	HCC1937
PRSS16	-1.54536	2.49e-19	Down	HCC1937
PRSS22	-3.4675	3.23e-189	Down	HCC1937
PRSS23	1.21421	3.38e-51	Up	HCC1937
PRSS27	-1.03285	4.68e-06	Down	HCC1937
PRSS8	-2.68964	2.44e-206	Down	HCC1937
PSG5	1.01396	3.38e-05	Up	HCC1937
PTGER2	1.16433	7.08e-09	Up	HCC1937
PTGES	-1.03495	2.4e-42	Down	HCC1937
PTGFRN	-1.38211	4.44e-60	Down	HCC1937
PTGS1	-2.47191	5.68e-41	Down	HCC1937
PTPN3	-1.52461	7.46e-54	Down	HCC1937
PTPN6	-1.07465	2.46e-26	Down	HCC1937
PTPRU	-1.90175	1.76e-78	Down	HCC1937
PTX3	2.0849	3.68e-85	Up	HCC1937
PVRL3	1.6614	4.27e-44	Up	HCC1937
PVRL4	-2.88564	1.04e-131	Down	HCC1937
QSOX1	1.52866	5.67e-114	Up	HCC1937
RAB11FIP1	-2.03009	3.73e-114	Down	HCC1937
RAB11FIP4	-2.43248	5.94e-96	Down	HCC1937
RAB15	-1.14631	2.03e-07	Down	HCC1937
RAB20	-1.04568	2.31e-09	Down	HCC1937
RAB30	1.04417	7.13e-09	Up	HCC1937
RAB3IL1	1.29296	3.27e-07	Up	HCC1937
RALGPS1	-1.09056	7.71e-15	Down	HCC1937
RAPGEF5	-1.25453	1.69e-13	Down	HCC1937
RAPGEFL1	-1.23743	1.18e-16	Down	HCC1937
RARRES1	-2.79646	7.59e-28	Down	HCC1937
RASA3	1.13348	4.81e-33	Up	HCC1937
RASAL1	-2.4549	1.47e-64	Down	HCC1937
RASSF8	1.34829	4.75e-60	Up	HCC1937
RBP1	-1.91167	2.12e-29	Down	HCC1937
RBP7	-1.3346	8.67e-08	Down	HCC1937
RCN3	1.60275	1.49e-34	Up	HCC1937
RFTN1	1.28148	3.59e-12	Up	HCC1937
RGMB	1.43599	5.74e-63	Up	HCC1937
RGMB-AS1	1.80818	2.3e-20	Up	HCC1937
RHBDL2	-1.15902	1.43e-10	Down	HCC1937
RHOD	-1.60465	1.2e-29	Down	HCC1937
RHOF	-1.51975	2.2e-23	Down	HCC1937
RHOV	-1.23274	1.79e-16	Down	HCC1937
RIMS3	-1.41942	1.84e-25	Down	HCC1937
RNF144B	-1.22829	1.88e-26	Down	HCC1937
RNF157	1.11715	7.96e-14	Up	HCC1937
RNR1	-1.04779	6.83e-15	Down	HCC1937
RNR2	-1.04248	1.14e-13	Down	HCC1937
RP1	1.0861	0.000141421	Up	HCC1937
RP11-395P17.3	-1.07236	9.37e-09	Down	HCC1937
RPL13AP20	-1.09772	0.000344623	Down	HCC1937
RRAD	1.23468	5.06e-19	Up	HCC1937
RTKN	-1.22841	4.67e-30	Down	HCC1937
RTP4	-1.47084	1e-13	Down	HCC1937
RYR1	-1.03658	1.64e-06	Down	HCC1937
S100A2	-1.23173	3.57e-28	Down	HCC1937
S100A8	-2.572	3e-42	Down	HCC1937
S100A9	-2.60738	1.89e-46	Down	HCC1937
S100P	-2.06619	4.62e-17	Down	HCC1937
S1PR1	1.03927	0.00011967	Up	HCC1937
S1PR3	1.33475	2.74e-26	Up	HCC1937
SAA1	-1.51462	3.72e-17	Down	HCC1937
SAA2	-1.81609	2.88e-23	Down	HCC1937
SACS	1.20759	2.08e-22	Up	HCC1937
SALL2	1.12893	3.45e-06	Up	HCC1937
SAP30	1.11349	0.000774615	Up	HCC1937
SAV1	-1.11872	2.66e-42	Down	HCC1937
SCEL	-2.54309	5.05e-103	Down	HCC1937
SCNN1A	-2.65745	7.88e-170	Down	HCC1937
SDC3	1.27725	4.24e-27	Up	HCC1937
SEMA4A	-1.80781	2.83e-19	Down	HCC1937
SEMA6D	2.54136	8.47e-42	Up	HCC1937
SERINC2	-2.28631	3.76e-144	Down	HCC1937
SERINC5	-1.21446	2.62e-22	Down	HCC1937
SERPINA3	-2.95745	1.1e-63	Down	HCC1937
SERPINB1	-1.57473	2.86e-96	Down	HCC1937
SERPINB2	-1.72172	7.44e-18	Down	HCC1937
SERPINB4	-1.82676	1.59e-07	Down	HCC1937
SERPINE2	1.88776	5.79e-97	Up	HCC1937
SFN	-1.55667	1.05e-102	Down	HCC1937
SGCB	1.63474	1.59e-27	Up	HCC1937
SGPP2	-1.29061	9.4e-18	Down	HCC1937
SH2D3A	-1.51465	1.26e-61	Down	HCC1937
SH3BP1	-1.03654	2.23e-14	Down	HCC1937
SH3PXD2A	-1.20596	4.81e-06	Down	HCC1937
SH3RF2	-1.15155	1.46e-32	Down	HCC1937
SH3RF3	1.52433	8.32e-31	Up	HCC1937
SH3YL1	-1.12072	6.41e-18	Down	HCC1937
SHISA2	2.44672	1.05e-29	Up	HCC1937
SHOX2	1.44625	1.37e-20	Up	HCC1937
SHROOM3	-1.09838	1.18e-20	Down	HCC1937
SLC16A13	-1.01053	1.23e-10	Down	HCC1937
SLC22A17	1.0418	0.000226361	Up	HCC1937
SLC22A4	1.1996	3.98e-08	Up	HCC1937
SLC2A12	-2.16468	1.32e-33	Down	HCC1937
SLC37A1	-1.3071	7.27e-24	Down	HCC1937
SLC52A3	-1.10429	2.04e-08	Down	HCC1937
SLC6A11	-1.13157	2.42e-06	Down	HCC1937
SLC6A14	-2.69673	2.52e-66	Down	HCC1937
SLC8A1	1.08802	1.09e-05	Up	HCC1937
SLCO2A1	-1.176	4.2e-09	Down	HCC1937
SLFN13	-1.96591	4.18e-20	Down	HCC1937
SLIT2	1.55666	3.95e-66	Up	HCC1937
SLITRK5	1.8725	9.97e-40	Up	HCC1937
SLPI	-1.48343	4.27e-38	Down	HCC1937
SMARCA1	1.0781	2.52e-06	Up	HCC1937
SMOX	1.02236	2.02e-20	Up	HCC1937
SNAPC1	1.1621	2.65e-29	Up	HCC1937
SNX10	-1.05092	1.09e-12	Down	HCC1937
SORBS1	-1.14297	6.66e-18	Down	HCC1937
SORT1	-1.43084	2.89e-61	Down	HCC1937
SOX15	-2.17131	3.98e-43	Down	HCC1937
SP6	-1.33791	4.76e-41	Down	HCC1937
SPARC	1.79979	2.73e-103	Up	HCC1937
SPATA6L	-1.39467	1.43e-10	Down	HCC1937
SPINT1	-2.07179	1.23e-173	Down	HCC1937
SPNS2	-3.01403	9.85e-82	Down	HCC1937
SPOCK1	1.3558	4.47e-57	Up	HCC1937
SPRR2D	-1.52769	5.75e-19	Down	HCC1937
SSH3	-1.13717	3.66e-40	Down	HCC1937
SSPN	-1.04121	6.17e-05	Down	HCC1937
ST14	-2.56296	1.82e-205	Down	HCC1937
ST6GALNAC5	-1.8406	2.7e-28	Down	HCC1937
STAP2	-1.29074	1.24e-33	Down	HCC1937
STARD10	-1.12288	1.92e-29	Down	HCC1937
STARD8	2.18057	2.32e-31	Up	HCC1937
STARD9	1.0255	0.000167981	Up	HCC1937
STC1	2.19683	4.67e-70	Up	HCC1937
STEAP1	1.08362	1.29e-05	Up	HCC1937
STEAP2	1.15286	3.1e-22	Up	HCC1937
STX2	1.16743	4.6e-24	Up	HCC1937
STYK1	-1.132	4.16e-15	Down	HCC1937
SULT2B1	-3.33047	9.98e-117	Down	HCC1937
SUSD2	-1.19045	6.74e-19	Down	HCC1937
SVEP1	1.02645	1.1e-10	Up	HCC1937
SYDE1	1.4959	7.38e-53	Up	HCC1937
SYT1	1.02954	9.48e-16	Up	HCC1937
SYT7	-1.14304	9.11e-16	Down	HCC1937
SYTL1	-1.34099	1.05e-44	Down	HCC1937
SYTL2	-2.69434	7.29e-61	Down	HCC1937
TBC1D30	-1.21478	3e-09	Down	HCC1937
TBL1X	1.5302	1.22e-10	Up	HCC1937
TERC	1.34087	3.85e-10	Up	HCC1937
TFCP2L1	-1.00603	2.03e-08	Down	HCC1937
TFPI2	2.10423	3.55e-60	Up	HCC1937
TGFB1	1.36828	1.83e-35	Up	HCC1937
TGFB1I1	1.20939	1.98e-11	Up	HCC1937
TGFBI	1.34584	9.59e-82	Up	HCC1937
TGM1	-2.19084	2.02e-61	Down	HCC1937
THBS2	1.97818	7.89e-23	Up	HCC1937
TIMP3	-1.33827	2.47e-60	Down	HCC1937
TINAGL1	-1.73339	7.32e-119	Down	HCC1937
TINCR	-2.19566	1.17e-22	Down	HCC1937
TJP3	-2.39083	4.22e-116	Down	HCC1937
TLE4	1.73895	5.07e-30	Up	HCC1937
TLR5	-1.80637	4.02e-18	Down	HCC1937
TMC5	-1.57926	7.53e-51	Down	HCC1937
TMCC1-AS1	1.68572	4.48e-15	Up	HCC1937
TMCC2	1.14136	1.52e-08	Up	HCC1937
TMCC3	-1.18415	9.13e-08	Down	HCC1937
TMEM102	-1.02035	4.2e-08	Down	HCC1937
TMEM125	-2.5864	1.25e-69	Down	HCC1937
TMEM144	-1.14893	4.51e-11	Down	HCC1937
TMEM156	1.53984	6.15e-11	Up	HCC1937
TMEM158	1.52462	4.83e-41	Up	HCC1937
TMEM184A	-1.45411	2.85e-22	Down	HCC1937
TMEM30B	-2.46458	6.42e-72	Down	HCC1937
TMEM38A	-1.06606	1.96e-12	Down	HCC1937
TMEM40	-1.09369	6.18e-31	Down	HCC1937
TMEM45A	-1.36369	2.87e-18	Down	HCC1937
TMEM45B	-1.32761	3.64e-25	Down	HCC1937
TMEM54	-1.22156	2.54e-16	Down	HCC1937
TMTC2	-1.93754	5.06e-26	Down	HCC1937
TNFAIP6	1.7574	6.96e-50	Up	HCC1937
TNFSF10	-1.3349	1.47e-18	Down	HCC1937
TNK1	-1.14811	1.47e-14	Down	HCC1937
TNRC6C-AS1	-1.00471	6.04e-05	Down	HCC1937
TNS4	-1.78497	5.89e-18	Down	HCC1937
TP53I3	-1.00459	5.87e-06	Down	HCC1937
TP53INP1	-1.01438	2.14e-06	Down	HCC1937
TPD52L1	-1.31857	4.81e-47	Down	HCC1937
TRABD2A	1.82605	1.18e-25	Up	HCC1937
TRAF3IP3	-1.18869	2.75e-07	Down	HCC1937
TRAF5	1.11065	1.5e-06	Up	HCC1937
TRAM2	1.41343	5.62e-45	Up	HCC1937
TRDMT1	1.03576	1.66e-06	Up	HCC1937
TRIM16	-1.08304	2.41e-39	Down	HCC1937
TRIM29	-1.91357	1.17e-125	Down	HCC1937
TRNE	-1.20641	2.92e-23	Down	HCC1937
TRNL1	-1.11109	7.75e-10	Down	HCC1937
TRNS1	-1.12044	1.72e-13	Down	HCC1937
TRNT	-1.15013	1.5e-09	Down	HCC1937
TRNY	-1.04071	1.67e-17	Down	HCC1937
TSPAN1	-2.01449	5.08e-75	Down	HCC1937
TSTD1	-1.01693	9.48e-07	Down	HCC1937
TTC22	-1.26036	1.23e-06	Down	HCC1937
TTC28	1.67491	5.72e-22	Up	HCC1937
TTC39A	-1.70998	8.17e-26	Down	HCC1937
TTC39B	-1.36925	3.89e-09	Down	HCC1937
TTC9	-2.8851	7.63e-85	Down	HCC1937
TTN	1.31719	9.1e-08	Up	HCC1937
TUB	1.67584	5.14e-17	Up	HCC1937
TUBA1A	2.08549	6.67e-32	Up	HCC1937
TWIST1	1.62305	3.98e-19	Up	HCC1937
UCA1	-2.51721	1.79e-137	Down	HCC1937
UNC5A	-1.16097	5.86e-17	Down	HCC1937
UPK3B	-1.4629	3.65e-16	Down	HCC1937
UPP1	-1.09153	2.54e-24	Down	HCC1937
USP43	-1.43736	4.56e-21	Down	HCC1937
VAMP8	-1.31219	1.58e-38	Down	HCC1937
VGLL1	-3.32012	1.49e-150	Down	HCC1937
VIM	2.5636	1.5e-208	Up	HCC1937
VWA1	-1.10776	2.45e-19	Down	HCC1937
VWDE	-1.2826	1.5e-11	Down	HCC1937
WDR35	1.34518	3.16e-18	Up	HCC1937
WNT10A	-2.33473	2.04e-59	Down	HCC1937
WNT5A	1.48668	5.04e-50	Up	HCC1937
WNT5B	1.79522	2.77e-42	Up	HCC1937
WNT7A	-1.35382	1e-26	Down	HCC1937
XDH	-1.02936	1.15e-23	Down	HCC1937
XK	-1.53121	7.65e-12	Down	HCC1937
XYLT1	1.12787	1.01e-07	Up	HCC1937
ZCCHC24	1.33415	5.23e-15	Up	HCC1937
ZDHHC13	-1.11683	3.19e-16	Down	HCC1937
ZDHHC23	-1.50768	4.03e-17	Down	HCC1937
ZEB1	2.14017	2.28e-61	Up	HCC1937
ZEB2	2.46433	8.57e-48	Up	HCC1937
ZNF165	-1.80992	1.78e-33	Down	HCC1937
ZNF204P	-1.30748	3.9e-11	Down	HCC1937
ZNF641	-1.09739	0.000245761	Down	HCC1937
ZNF70	1.04418	1.11e-05	Up	HCC1937
ZSCAN12P1	-1.26761	4.2e-07	Down	HCC1937
A2ML1	-5.08828	5.17185e-176	Down	SUM149PT
AARD	-4.97497	6.88298e-45	Down	SUM149PT
AC006262.5	-4.64056	5.62684e-149	Down	SUM149PT
ACE	-4.06872	2.5836e-22	Down	SUM149PT
ACOT11	-4.25582	4.61614e-58	Down	SUM149PT
ACOXL	-4.79421	2.03023e-78	Down	SUM149PT
ACPP	-4.42129	2.57212e-26	Down	SUM149PT
AP3B2	-4.25783	1.83351e-53	Down	SUM149PT
APBA2	4.30674	1.09367e-31	Up	SUM149PT
ARHGAP42	-4.10047	1.34954e-48	Down	SUM149PT
ARSI	-4.37413	1.32017e-304	Down	SUM149PT
ATP8A2	-5.38813	7.65844e-190	Down	SUM149PT
B4GALNT3	-4.34192	0	Down	SUM149PT
BGN	-4.63429	9.80073e-44	Down	SUM149PT
BZRAP1	-4.501	5.75363e-36	Down	SUM149PT
C11orf86	-4.11053	2.33814e-51	Down	SUM149PT
C12orf36	-4.39335	9.45941e-33	Down	SUM149PT
C17orf107	-4.81236	6.56586e-57	Down	SUM149PT
C19orf38	-4.21889	4.47136e-15	Down	SUM149PT
C1orf210	-4.67005	2.36379e-108	Down	SUM149PT
C1orf228	-4.18131	7.26297e-44	Down	SUM149PT
C2orf54	-4.95613	1.15889e-97	Down	SUM149PT
C4orf19	-4.77599	1.38421e-28	Down	SUM149PT
CAMK2A	-4.30698	7.76483e-91	Down	SUM149PT
CASC9	4.56686	1.32278e-40	Up	SUM149PT
CCL20	-4.34316	2.64828e-49	Down	SUM149PT
CCL22	-5.71706	4.22294e-36	Down	SUM149PT
CCNA1	-4.40551	0	Down	SUM149PT
CD22	-4.19074	3.05141e-26	Down	SUM149PT
CD24P4	-4.59933	9.92477e-171	Down	SUM149PT
CDH26	-4.49453	1.22841e-67	Down	SUM149PT
CES1	-4.7747	3.53872e-134	Down	SUM149PT
CHI3L2	-4.21584	1.34633e-129	Down	SUM149PT
CKMT1B	-4.80051	1.14738e-53	Down	SUM149PT
CLEC7A	-5.41586	7.374e-83	Down	SUM149PT
CLIC3	-4.01442	4.61308e-61	Down	SUM149PT
CMAHP	-4.4677	1.82823e-260	Down	SUM149PT
COBL	-5.38502	2.02738e-170	Down	SUM149PT
COL9A3	-4.98767	1.6204e-33	Down	SUM149PT
CPLX1	-4.20036	7.86783e-40	Down	SUM149PT
CPVL	-4.64194	2.69789e-66	Down	SUM149PT
CRIP1	-4.65004	2.89355e-277	Down	SUM149PT
CYP24A1	-4.77924	6.25936e-196	Down	SUM149PT
CYP4F3	-5.23119	4.12604e-187	Down	SUM149PT
DAPK1	-5.04459	2.6291e-191	Down	SUM149PT
DDR1	-4.57373	0	Down	SUM149PT
DLL4	-4.58841	0	Down	SUM149PT
DLX3	-5.4128	1.62996e-238	Down	SUM149PT
DMKN	-4.70358	5.93596e-167	Down	SUM149PT
DNAJA4	-4.32434	0	Down	SUM149PT
DSC3	-4.68864	0	Down	SUM149PT
DSCR8	-4.90476	4.31572e-59	Down	SUM149PT
E2F2	-4.20379	5.10995e-124	Down	SUM149PT
ELOVL3	-4.33847	2.04828e-172	Down	SUM149PT
EMBP1	-4.43042	8.7838e-35	Down	SUM149PT
ENTPD3	-5.34056	6.47217e-145	Down	SUM149PT
EPN3	-4.50199	1.99249e-123	Down	SUM149PT
EPPIN	-4.19798	1.44913e-28	Down	SUM149PT
EXOC3L4	-4.83663	2.68988e-190	Down	SUM149PT
FADS2	-4.03736	8.23064e-214	Down	SUM149PT
FAIM3	-4.69042	7.76492e-32	Down	SUM149PT
FAM213A	-4.86539	0	Down	SUM149PT
FAM50B	-4.09796	3.62913e-79	Down	SUM149PT
FAM71E1	-4.60389	8.43586e-122	Down	SUM149PT
FAM71E2	-4.63985	6.53294e-130	Down	SUM149PT
FAM71F1	-4.40734	8.29716e-59	Down	SUM149PT
FAM83F	-4.40175	5.79507e-104	Down	SUM149PT
FBXO27	-4.46378	2.11548e-63	Down	SUM149PT
FDCSP	-4.45866	1.24675e-99	Down	SUM149PT
FFAR2	-5.52237	1.34481e-156	Down	SUM149PT
FGFBP1	-4.74993	0	Down	SUM149PT
FLT1	-4.41868	5.9481e-19	Down	SUM149PT
FOLR1	-5.03934	7.49789e-49	Down	SUM149PT
FOXE1	-4.88573	1.428e-97	Down	SUM149PT
FOXG1	-4.6394	4.45327e-159	Down	SUM149PT
FOXI1	-4.96918	1.33268e-95	Down	SUM149PT
FRK	-4.24555	3.52354e-118	Down	SUM149PT
FSCN2	-5.24386	3.61701e-108	Down	SUM149PT
FUT2	-4.14419	1.39102e-107	Down	SUM149PT
GALM	-5.14094	2.60396e-99	Down	SUM149PT
GALNT13	-5.4374	5.17136e-85	Down	SUM149PT
GDA	-4.76315	0	Down	SUM149PT
GLP1R	-4.6404	2.7777e-37	Down	SUM149PT
GNLY	-4.46299	2.64615e-275	Down	SUM149PT
GPD2	-4.73757	0	Down	SUM149PT
GPR97	-4.83427	1.52831e-184	Down	SUM149PT
GREB1L	-5.22339	2.3364e-281	Down	SUM149PT
GREM1	-4.14201	5.08906e-94	Down	SUM149PT
GRM4	-5.28803	1.20984e-118	Down	SUM149PT
HAND1	-4.92618	1.05016e-192	Down	SUM149PT
HCG11	-4.11671	1.88065e-112	Down	SUM149PT
HENMT1	-4.64549	2.98865e-53	Down	SUM149PT
HEPHL1	-4.238	4.91535e-77	Down	SUM149PT
HES2	-4.88158	1.98151e-218	Down	SUM149PT
HPDL	-4.27768	4.34083e-69	Down	SUM149PT
HS6ST2	-4.29929	4.46013e-54	Down	SUM149PT
HSD11B1	-4.24484	8.43737e-35	Down	SUM149PT
HSD17B2	-4.94466	9.89418e-136	Down	SUM149PT
HSPA1A	-4.15694	3.09683e-10	Down	SUM149PT
HYAL1	-4.18997	6.87543e-36	Down	SUM149PT
ICOSLG	-4.18353	9.12369e-30	Down	SUM149PT
ID4	-4.83123	1.22534e-70	Down	SUM149PT
IGFBP3	-4.00927	0	Down	SUM149PT
IL20	-4.8056	8.74984e-233	Down	SUM149PT
IL36G	-4.75841	0	Down	SUM149PT
ILDR1	-4.25883	4.12737e-31	Down	SUM149PT
INA	-4.87625	7.99438e-88	Down	SUM149PT
IVL	-4.09874	3.26363e-39	Down	SUM149PT
JAK3	-4.78404	9.09002e-72	Down	SUM149PT
JPH2	-4.26831	1.50538e-176	Down	SUM149PT
KCNJ12	-4.4329	8.96365e-62	Down	SUM149PT
KCNJ15	-4.92859	1.14793e-129	Down	SUM149PT
KCNK5	-4.74621	0	Down	SUM149PT
KCP	-5.18174	2.36611e-95	Down	SUM149PT
KCTD15	-4.7769	1.04585e-84	Down	SUM149PT
KIF13A	-4.27854	4.28988e-209	Down	SUM149PT
KRT19	-4.65078	0	Down	SUM149PT
KRT6C	-4.42132	1.24309e-187	Down	SUM149PT
LBP	-5.01603	1.32763e-48	Down	SUM149PT
LDOC1	-4.04192	2.6374e-48	Down	SUM149PT
LGR6	-5.42966	6.33503e-83	Down	SUM149PT
LINC00284	-4.37713	9.74187e-187	Down	SUM149PT
LINC00324	-4.108	5.09744e-41	Down	SUM149PT
LINC00473	-4.15359	1.7453e-16	Down	SUM149PT
LINC01139	-5.08687	1.36181e-88	Down	SUM149PT
LMX1B	-4.05218	7.71724e-41	Down	SUM149PT
LOC100130899	-5.03405	5.03784e-129	Down	SUM149PT
LOC101927382	-4.41685	1.42479e-32	Down	SUM149PT
LOC101929155	-4.39197	5.56384e-128	Down	SUM149PT
LOC101929354	-4.11527	3.17036e-29	Down	SUM149PT
LOC102546294	-4.6448	1.4461e-47	Down	SUM149PT
LOC102723772	-4.66907	9.54382e-109	Down	SUM149PT
LOC613038	-4.54587	4.3217e-50	Down	SUM149PT
LOC731656	-4.76282	1.48933e-55	Down	SUM149PT
LPL	-4.05151	1.0452e-186	Down	SUM149PT
LRRC3	-4.15475	4.56992e-73	Down	SUM149PT
LRRC32	-4.00261	8.09325e-79	Down	SUM149PT
LRRC55	-5.6253	8.45099e-98	Down	SUM149PT
LRRC61	-5.55098	1.49679e-128	Down	SUM149PT
MAFB	-4.08559	3.19245e-232	Down	SUM149PT
MAPK4	-4.91998	2.36675e-53	Down	SUM149PT
MATK	-5.15716	7.02859e-66	Down	SUM149PT
MBNL3	-5.6521	6.75618e-62	Down	SUM149PT
MCOLN3	-4.2365	3.97827e-48	Down	SUM149PT
MEFV	-6.05824	1.79407e-181	Down	SUM149PT
MFI2	-4.00938	4.00381e-109	Down	SUM149PT
MGAT3	-4.93849	3.4524e-65	Down	SUM149PT
MGAT4A	-5.09319	0	Down	SUM149PT
MGC39372	-5.10984	4.58176e-100	Down	SUM149PT
MGMT	-4.39657	9.53577e-92	Down	SUM149PT
MICU3	-4.41593	1.41303e-41	Down	SUM149PT
MID2	-4.58149	2.71442e-80	Down	SUM149PT
MIR6723	-4.41154	0	Down	SUM149PT
MLLT3	-4.68295	1.11067e-173	Down	SUM149PT
MMP7	-4.29457	3.97641e-108	Down	SUM149PT
MSL3P1	-4.85265	2.24458e-108	Down	SUM149PT
MSLN	-4.7998	4.49901e-194	Down	SUM149PT
MT1F	-4.50899	1.56032e-147	Down	SUM149PT
MT1L	-4.461	1.00419e-11	Down	SUM149PT
MUC2	-4.25129	5.78734e-31	Down	SUM149PT
MYCL	-4.39474	9.13156e-56	Down	SUM149PT
MYCT1	4.56959	5.47849e-41	Up	SUM149PT
NEFL	-4.48976	6.85079e-89	Down	SUM149PT
NFE2	-4.14399	0	Down	SUM149PT
NKAIN1	-5.12458	1.06632e-58	Down	SUM149PT
NOX5	-4.22563	3.66154e-38	Down	SUM149PT
NPNT	-5.51231	5.07935e-69	Down	SUM149PT
NSUN7	-4.51176	1.88781e-149	Down	SUM149PT
NYNRIN	-4.63858	4.43402e-48	Down	SUM149PT
ODAM	-4.90894	8.72095e-55	Down	SUM149PT
OLFM4	-4.61775	4.11887e-46	Down	SUM149PT
OLR1	-4.74314	4.98212e-143	Down	SUM149PT
ONECUT2	-4.35537	0	Down	SUM149PT
OVOL2	-4.41498	7.05581e-59	Down	SUM149PT
OVOS2	-4.69165	0	Down	SUM149PT
PABPC4L	-4.67407	1.81548e-57	Down	SUM149PT
PAEP	-4.24166	3.35048e-129	Down	SUM149PT
PAPL	-4.4858	7.92646e-160	Down	SUM149PT
PAX8-AS1	-4.42239	6.69324e-136	Down	SUM149PT
PCDH20	-4.13324	1.16244e-63	Down	SUM149PT
PCLO	-4.63297	7.29517e-164	Down	SUM149PT
PDE10A	-4.91871	7.39993e-104	Down	SUM149PT
PDE3A	-4.29123	0	Down	SUM149PT
PDE4B	-4.64025	0	Down	SUM149PT
PDE9A	-4.58512	2.17971e-24	Down	SUM149PT
PDZD2	-4.32938	0	Down	SUM149PT
PGLYRP4	-5.20073	5.90506e-246	Down	SUM149PT
PIPOX	-4.21498	4.30595e-29	Down	SUM149PT
PITPNM3	-4.25063	1.3074e-93	Down	SUM149PT
PKP1	-4.539	0	Down	SUM149PT
PLA2G2A	-5.33456	0	Down	SUM149PT
PLBD1	-4.58516	5.7072e-86	Down	SUM149PT
PLEKHG1	-4.32341	4.2405e-85	Down	SUM149PT
PLEKHM1	-5.13079	3.79203e-134	Down	SUM149PT
PLXDC2	-4.06362	0	Down	SUM149PT
PNLIPRP3	-5.02874	1.87925e-50	Down	SUM149PT
PPBP	-4.70616	3.44142e-17	Down	SUM149PT
PPP1R11	-4.72045	1.52224e-62	Down	SUM149PT
PRKCG	4.23553	8.16402e-33	Up	SUM149PT
PSD4	-4.00663	3.29851e-89	Down	SUM149PT
PSMB8	-4.48524	6.67298e-42	Down	SUM149PT
PTPN20B	-4.37141	9.12216e-42	Down	SUM149PT
PWP2	-4.28961	2.71743e-95	Down	SUM149PT
PXDN	-4.45513	0	Down	SUM149PT
PYGL	-4.6563	0	Down	SUM149PT
QRFPR	-4.91579	6.59126e-59	Down	SUM149PT
RAB42	-4.68928	1.43448e-118	Down	SUM149PT
RGMA	-4.56658	7.7049e-21	Down	SUM149PT
RHCG	-5.1959	0	Down	SUM149PT
RNF144A	-5.02129	6.39089e-80	Down	SUM149PT
RNF223	-5.26176	1.58593e-104	Down	SUM149PT
RNF39	-4.58879	4.23254e-63	Down	SUM149PT
RORC	-4.2257	5.42406e-45	Down	SUM149PT
RP11-290F20.2	-4.02988	8.66763e-26	Down	SUM149PT
RPL39L	-4.59345	1.13632e-51	Down	SUM149PT
RPP25	-4.24262	9.29032e-180	Down	SUM149PT
RSPO3	-4.08672	5.81699e-49	Down	SUM149PT
RUNX3	-4.02564	4.13157e-248	Down	SUM149PT
SBK1	-5.13611	2.06924e-77	Down	SUM149PT
SCARA5	-4.64238	0	Down	SUM149PT
SCN8A	-4.91899	6.27965e-217	Down	SUM149PT
SDK1	-4.91638	4.86733e-121	Down	SUM149PT
SDR16C5	-4.19087	8.91829e-41	Down	SUM149PT
SEMA5B	-4.60149	2.04736e-240	Down	SUM149PT
SERPINB10	-5.09436	1.18831e-241	Down	SUM149PT
SERPINB3	-4.91562	0	Down	SUM149PT
SERPINB9	-4.42527	0	Down	SUM149PT
SFRP1	-4.70626	1.42255e-297	Down	SUM149PT
SH3TC2	-4.71957	0	Down	SUM149PT
SHANK2	-4.75543	5.28095e-37	Down	SUM149PT
SIX2	-4.03683	1.54351e-46	Down	SUM149PT
SLC13A3	-4.51712	3.20722e-153	Down	SUM149PT
SLC16A5	-4.76976	0	Down	SUM149PT
SLC22A31	-4.77228	6.45266e-150	Down	SUM149PT
SLC26A9	-4.75632	0	Down	SUM149PT
SLC2A10	-4.21987	2.05761e-188	Down	SUM149PT
SLC35D2	-4.2459	4.72376e-124	Down	SUM149PT
SLC44A3	-4.44307	1.16705e-74	Down	SUM149PT
SLC51A	-4.10254	1.35294e-60	Down	SUM149PT
SLC6A12	-4.38924	1.13226e-108	Down	SUM149PT
SLIT3	-4.58208	3.70528e-150	Down	SUM149PT
SLITRK4	-4.86852	2.54929e-40	Down	SUM149PT
SMO	-4.8152	7.37664e-104	Down	SUM149PT
SMPDL3B	-4.47696	8.92277e-258	Down	SUM149PT
SOWAHB	-4.89799	5.97953e-61	Down	SUM149PT
SPINK13	-4.75781	6.06435e-76	Down	SUM149PT
SPINK6	-4.89122	2.46955e-55	Down	SUM149PT
SPINT2	-4.26944	0	Down	SUM149PT
SPOCK2	-4.88894	3.3335e-225	Down	SUM149PT
SPRR2A	-5.25502	4.40848e-81	Down	SUM149PT
SPRR2E	-5.50988	7.8277e-94	Down	SUM149PT
SRMS	-4.95579	3.20593e-140	Down	SUM149PT
ST8SIA4	-4.50799	1.28709e-71	Down	SUM149PT
STEAP4	-5.04977	0	Down	SUM149PT
STS	-4.16009	7.71905e-75	Down	SUM149PT
SULT1A1	-4.98472	2.50473e-43	Down	SUM149PT
SUSD3	-4.22037	8.75158e-107	Down	SUM149PT
SYCP2	-4.63737	2.39244e-43	Down	SUM149PT
SYT14	-4.45651	1.25291e-173	Down	SUM149PT
TAP1	-5.02896	1.19642e-66	Down	SUM149PT
TBX20	-5.29926	2.72581e-210	Down	SUM149PT
TES	-4.16689	0	Down	SUM149PT
TEX41	-4.29306	1.65259e-36	Down	SUM149PT
TG	-4.56534	7.50162e-93	Down	SUM149PT
THNSL2	-4.85188	4.80705e-223	Down	SUM149PT
THRB	-4.3691	1.75866e-49	Down	SUM149PT
TMC4	-4.58223	3.03414e-37	Down	SUM149PT
TMEM169	-4.10061	3.92133e-143	Down	SUM149PT
TMEM171	-4.46859	7.14372e-200	Down	SUM149PT
TMEM200B	-4.49612	5.46582e-110	Down	SUM149PT
TMIE	-4.1549	4.54288e-41	Down	SUM149PT
TMPRSS13	-5.70157	2.72369e-92	Down	SUM149PT
TMPRSS3	-4.71957	0	Down	SUM149PT
TMPRSS4	-4.74743	2.00789e-84	Down	SUM149PT
TNFRSF8	-5.24587	2.37274e-70	Down	SUM149PT
TNFSF14	-4.74303	1.82172e-211	Down	SUM149PT
TP73-AS1	-4.40121	2.50333e-116	Down	SUM149PT
TRIM9	-5.97659	7.80557e-64	Down	SUM149PT
TRIML2	-4.29582	4.03568e-138	Down	SUM149PT
TRPM2	-4.23985	1.50082e-239	Down	SUM149PT
TRPM2-AS	-4.5801	4.46889e-51	Down	SUM149PT
TSPAN5	-4.3352	1.53384e-86	Down	SUM149PT
TSPYL5	-4.54401	3.08025e-132	Down	SUM149PT
UBASH3A	-4.60955	0	Down	SUM149PT
VAMP5	-4.27634	1.39182e-85	Down	SUM149PT
VANGL2	-4.39653	5.9321e-159	Down	SUM149PT
VARS2	-4.23418	1.63653e-28	Down	SUM149PT
VIPR2	-4.86811	1.02135e-48	Down	SUM149PT
VNN3	-4.62152	9.10165e-106	Down	SUM149PT
VWF	-4.41688	1.39128e-65	Down	SUM149PT
WDR86	-4.31814	8.89979e-84	Down	SUM149PT
WT1	-4.56083	1.22601e-81	Down	SUM149PT
ZBED6CL	-5.19058	1.66896e-84	Down	SUM149PT
ZFP82	-5.10771	1.23739e-85	Down	SUM149PT
ZNF114	-4.17621	4.53766e-153	Down	SUM149PT
ZNF320	-4.24693	3.81106e-227	Down	SUM149PT
ZNF608	-4.97382	1.92752e-73	Down	SUM149PT
ZNF681	-4.97625	1.67698e-19	Down	SUM149PT
ZNF750	-4.01926	3.77984e-26	Down	SUM149PT
ZNF860	-4.55613	5.90381e-34	Down	SUM149PT
ZNF91	-4.14466	1.40852e-246	Down	SUM149PT
ZYG11A	-4.385	1.52683e-87	Down	SUM149PT
